# Supplementary material for: Hydrogen Separation Membranes: A Material Perspective
Source: Molecules. 2024 Oct 1;29(19):4676. doi: 10.3390/molecules29194676 (PMC11478078; doi:10.3390/molecules29194676)
Supplement: Supplementary file 1 [file molecules-29-04676-s001.zip]

Archive with 1 entries (1 files):
- molecules-3162016-supplementary.pdf
